# Supplementary material for: Natural and molecular history of prolactinoma: insights from a Prlr –/– mouse model
Source: Oncotarget. 2017 Dec 27;9(5):6144–55. doi: 10.18632/oncotarget.23713 (PMC5814201; doi:10.18632/oncotarget.23713)
Supplement: Supplementary file 2 [file oncotarget-09-6144-s002.xlsx]

## Sheet: Feuil1
Supplementary Table 1: List of 218 genes displaying concordant variations in mouse at rat prolactinoma models
162 concordant down regulated genes
Aard	alanine and arginine rich domain containing protein
Adamtsl2	ADAMTS-like 2
Adcy2	adenylate cyclase 2 (brain)
Adh1	alcohol dehydrogenase 1 (class I)
Agtr1a	angiotensin II receptor, type 1a
Ahcyl2	adenosylhomocysteinase-like 2
Ak4	adenylate kinase 4
Alcam	activated leukocyte cell adhesion molecule
Amigo2	adhesion molecule with Ig like domain 2
Arhgef3	Rho guanine nucleotide exchange factor (GEF) 3
Astn1	astrotactin 1
Avpr1b	arginine vasopressin receptor 1B
Bag2	Bcl2-associated athanogene 2
Bai1	brain-specific angiogenesis inhibitor 1
Bai3	brain-specific angiogenesis inhibitor 3
Bcar3	breast cancer anti-estrogen resistance 3
Bmper	BMP-binding endothelial regulator
Cacna1h	calcium channel, voltage-dependent, T type, alpha 1H subunit
Calb1	calbindin 1
Camk2b	calcium/calmodulin-dependent protein kinase II beta
Camta1	calmodulin binding transcription activator 1
Ccdc106	coiled-coil domain containing 106
Ccdc109b	coiled-coil domain containing 109B
Cckar	cholecystokinin A receptor
Cd1d1	CD1d1 molecule
Cdc14a	cell division cycle 14A
Cdh2	cadherin 2
Cebpd	CCAAT/enhancer binding protein (C/EBP), delta
Chst1	carbohydrate (keratan sulfate Gal-6) sulfotransferase 1
Cish	cytokine inducible SH2-containing protein
Cldn11	claudin 11
Clic3	chloride intracellular channel 3
Cnr1	cannabinoid receptor 1 (brain)
Colec12	collectin sub-family member 12
Crabp1	cellular retinoic acid binding protein 1
Crtac1	cartilage acidic protein 1
Csrp2	cysteine and glycine-rich protein 2
Ctxn2	cortexin 2
Cybrd1	cytochrome b reductase 1
Cyp27a1	cytochrome P450, family 27, subfamily a, polypeptide 1
Cyp4v3	cytochrome P450, family 4, subfamily v, polypeptide 3
Dapk1	death associated protein kinase 1
Dbndd1	dysbindin (dystrobrevin binding protein 1) domain containing 1
Dbp	D site of albumin promoter (albumin D-box) binding protein
Dcn	decorin
Ddc	dopa decarboxylase (aromatic L-amino acid decarboxylase)
Degs2	delta(4)-desaturase, sphingolipid 2
Dock11	dedicator of cytokinesis 11
Dusp18	dual specificity phosphatase 18
Egr2	early growth response 2
Fam46c	family with sequence similarity 46, member C
Fbxo15	F-box protein 15
Fgf14	fibroblast growth factor 14
Fsd1	fibronectin type III and SPRY domain containing 1
Ghrhr	growth hormone releasing hormone receptor
Gnrhr	gonadotropin releasing hormone receptor
Gpr68	G protein-coupled receptor 68
Grb10	growth factor receptor bound protein 10
Grhl1	grainyhead-like 1 (Drosophila)
Grin2c	glutamate receptor, ionotropic, N-methyl D-aspartate 2C
Gsn	gelsolin
Gstk1	glutathione S-transferase kappa 1
Gstm7	glutathione S-transferase, mu 7
Hebp2	heme binding protein 2
Hmgcs2	3-hydroxy-3-methylglutaryl-CoA synthase 2 (mitochondrial)
Hspb8	heat shock protein B8
Kalrn	kalirin, RhoGEF kinase
Kcnab1	potassium voltage-gated channel, shaker-related subfamily, beta member 1
Kcnc2	potassium voltage gated channel, Shaw-related subfamily, member 2
Kcnk2	potassium channel, subfamily K, member 2
Kif26b	kinesin family member 26B
Krt7	keratin 7
Lamc2	laminin, gamma 2
Lgi1	leucine-rich, glioma inactivated 1
Lingo2	leucine rich repeat and Ig domain containing 2
Lrrc4b	leucine rich repeat containing 4B
Lrrc4c	leucine rich repeat containing 4C
Lrrn2	leucine rich repeat neuronal 2
Lum	lumican
Maob	monoamine oxidase B
Mapkapk3	mitogen-activated protein kinase-activated protein kinase 3
Mdga2	MAM domain containing glycosylphosphatidylinositol anchor 2
Me3	malic enzyme 3, NADP(+)-dependent, mitochondrial
Mfap4	microfibrillar-associated protein 4
Myh7	myosin, heavy chain 7, cardiac muscle, beta
Ncam1	neural cell adhesion molecule 1
Ncam2	neural cell adhesion molecule 2
Neb	nebulin
Nefl	neurofilament, light polypeptide
Nefm	neurofilament, medium polypeptide
Nell1	NEL-like 1 (chicken)
Ngb	neuroglobin
Nqo1	NAD(P)H dehydrogenase, quinone 1
Nr3c2	nuclear receptor subfamily 3, group C, member 2
Nt5e	5' nucleotidase, ecto
Ntn1	netrin 1
Nxph3	neurexophilin 3
Ogn	osteoglycin
Omd	osteomodulin
Oprk1	opioid receptor, kappa 1
Osbpl1a	oxysterol binding protein-like 1A
Osbpl3	oxysterol binding protein-like 3
Pak1	p21 protein (Cdc42/Rac)-activated kinase 1
Palmd	palmdelphin
Pcp4l1	Purkinje cell protein 4-like 1
Pde3b	phosphodiesterase 3B, cGMP-inhibited
Penk	proenkephalin
Pik3ip1	phosphoinositide-3-kinase interacting protein 1
Plch2	phospholipase C, eta 2
Plekhh1	pleckstrin homology domain containing, family H (with MyTH4 domain) member 1
Ppfibp2	PTPRF interacting protein, binding protein 2 (liprin beta 2)
Ppl	periplakin
Prkar2b	protein kinase, cAMP dependent regulatory, type II beta
Prodh	proline dehydrogenase (oxidase) 1
Prr15	proline rich 15
Prtg	protogenin
Ptprr	protein tyrosine phosphatase, receptor type, R
Pygl	phosphorylase, glycogen, liver
Rab38	RAB38, member RAS oncogene family
Rab6b	RAB6B, member RAS oncogene family
Rai14	retinoic acid induced 14
Rasd2	RASD family, member 2
Rbfox1	RNA binding protein, fox-1 homolog (C. elegans) 1
Rbp1	retinol binding protein 1, cellular
Rd3	retinal degeneration 3
Renbp	renin binding protein
Ret	ret proto-oncogene
Rhbdl3	rhomboid, veinlet-like 3 (Drosophila)
Rnasel	ribonuclease L (2',5'-oligoisoadenylate synthetase-dependent)
Rtn1	reticulon 1
Scara3	scavenger receptor class A, member 3
Scd1	stearoyl-Coenzyme A desaturase 1
Selenbp1	selenium binding protein 1
Sesn1	sestrin 1
Shc2	SHC (Src homology 2 domain containing) transforming protein 2
Slc41a3	solute carrier family 41, member 3
Slc45a1	solute carrier family 45, member 1
Slitrk1	SLIT and NTRK-like family, member 1
Smoc1	SPARC related modular calcium binding 1
Socs2	suppressor of cytokine signaling 2
Spidr	scaffolding protein involved in DNA repair
Spink8	serine peptidase inhibitor, Kazal type 8
Stmn2	stathmin 2
Stra6	stimulated by retinoic acid 6
Stx1a	syntaxin 1A (brain)
Sulf1	sulfatase 1
Syt16	synaptotagmin XVI
Tac1	tachykinin, precursor 1
Tc2n	tandem C2 domains, nuclear
Tcerg1l	transcription elongation regulator 1-like
Tekt2	tektin 2 (testicular)
Tle3	transducin-like enhancer of split 3
Tmem139	transmembrane protein 139
Tmem30b	transmembrane protein 30B
Tmod1	tropomodulin 1
Tmprss2	transmembrane protease, serine 2
Tspan33	tetraspanin 33
Ube2u	ubiquitin-conjugating enzyme E2U (putative)
Ush1c	Usher syndrome 1C
Usp2	ubiquitin specific peptidase 2
Zfp503	zinc finger protein 503
Zfr	zinc finger RNA binding protein
56 concordant up regulated genes
Akap3	A kinase (PRKA) anchor protein 3
Aldh1l2	aldehyde dehydrogenase 1 family, member L2
Ascl2	achaete-scute family bHLH transcription factor 2
Aspm	asp (abnormal spindle) homolog, microcephaly associated (Drosophila)
Bcl6b	B-cell CLL/lymphoma 6, member B
Bub1	BUB1 mitotic checkpoint serine/threonine kinase
Cacna1g	calcium channel, voltage-dependent, T type, alpha 1G subunit
Cenpi	centromere protein I
Cks2	CDC28 protein kinase regulatory subunit 2
Clec2l	C-type lectin domain family 2, member L
Cmtm7	CKLF-like MARVEL transmembrane domain containing 7
Cpz	carboxypeptidase Z
Creb3l1	cAMP responsive element binding protein 3-like 1
Dkk3	dickkopf WNT signaling pathway inhibitor 3
Drd4	dopamine receptor D4
Etv5	ets variant 5
Gfra2	GDNF family receptor alpha 2
Gnai1	guanine nucleotide binding protein (G protein), alpha inhibiting activity polypeptide 1
Gpr12	G protein-coupled receptor 12
Hmox1	heme oxygenase (decycling) 1
Igsf1	immunoglobulin superfamily, member 1
Itpr3	inositol 1,4,5-trisphosphate receptor, type 3
Kif11	kinesin family member 11
Lama4	laminin, alpha 4
Lhfpl2	lipoma HMGIC fusion partner-like 2
Lpl	lipoprotein lipase
Lrrc73	leucine rich repeat containing 73
Meig1	meiosis/spermiogenesis associated 1
Mgll	monoglyceride lipase
Mis18a	MIS18 kinetochore protein A
Mmd	monocyte to macrophage differentiation-associated
Mpp6	membrane protein, palmitoylated 6 (MAGUK p55 subfamily member 6)
Ndnf	neuron-derived neurotrophic factor
Ndufa4l2	NADH dehydrogenase (ubiquinone) 1 alpha subcomplex, 4-like 2
Nr1h3	nuclear receptor subfamily 1, group H, member 3
Odc1	ornithine decarboxylase 1
Pbk	PDZ binding kinase
Ppic	peptidylprolyl isomerase C
Prl3d1	Prolactin family 3, subfamily d, member 1
Psat1	phosphoserine aminotransferase 1
Rassf4	Ras association (RalGDS/AF-6) domain family member 4
Rgs5	regulator of G-protein signaling 5
Rrm2	ribonucleotide reductase M2
Sct	secretin
Ska1	spindle and kinetochore associated complex subunit 1
Slc38a4	solute carrier family 38, member 4
Spata20	spermatogenesis associated 20
Spc25	SPC25, NDC80 kinetochore complex component
Tmem14c	transmembrane protein 14C
Tmem229a	transmembrane protein 229A
Tnni3k	TNNI3 interacting kinase
Top2a	topoisomerase (DNA) II alpha
Trib2	tribbles pseudokinase 2
Ttyh2	tweety family member 2
Vash2	vasohibin 2
Vtn	vitronectin
